# Supplementary material for: Hypoxia Differently Affects TGF-β2-Induced Epithelial Mesenchymal Transitions in the 2D and 3D Culture of the Human Retinal Pigment Epithelium Cells
Source: Int J Mol Sci. 2022 May 13;23(10):5473. doi: 10.3390/ijms23105473 (PMC9143417; doi:10.3390/ijms23105473)
Supplement: Supplementary file 1 [file ijms-23-05473-s001.zip]

Archive with 1 entries (1 files):
- ijms-1686693-supplementary.pdf
